# Supplementary material for: dCas9-based gene editing for cleavage-free genomic knock-in of long sequences
Source: Nat Cell Biol. 2022 Feb 10;24(2):268–78. doi: 10.1038/s41556-021-00836-1 (PMC8843813; doi:10.1038/s41556-021-00836-1)
Supplement: Supplementary file 3 — Supplementary Table 1. Sequences of all SSAPs tested in this study. Supplementary Table 2. Sequences of the gRNAs used in this study. Guides starting with sp indicate SpCas9 gRNA targets and guides starting with dsp indicate dSpCas9 gRNA targets. Supplementary Table 3. List of plasmids (all of which will be available at Addgene with a plasmid ID). Supplementary Table 4. Sequences of the primers used for donor DNA (HDR template) generation, targeted sequencing and NGS assays. All NGS adaptor sequences are shown in red. [file 41556_2021_836_MOESM3_ESM.xlsx]

## Sheet: Table S1. Sequence for all SSAP
Sequence for all SSAP tested in this study
SSAP	amino acid sequence
Lambda bet	MSTALATLAGKLAERVGMDSVDPQELITTLRQTAFKGDASDAQFIALLIVANQYGLNPWTKEIYAFPDKQNGIVPVVGVDGWSRIINENQQFDGMDFEQDNESCTCRIYRKDRNHPICVTEWMDECRREPFKTREGREITGPWQSHPKRMLRHKAMIQCARLAFGFAGIYDKDEAERIVENTAYTAERQPERDITPVNDETMQEINTLLIALDKTWDDDLLPLCSQIFRRDIRASSELTQAEAVKALGFLKQKAAEQKVAA*
Rac RecT	MTKQPPIAKADLQKTQGNRAPAAVKNSDVISFINQPSMKEQLAAALPRHMTAERMIRIATTEIRKVPALGNCDTMSFVSAIVQCSQLGLEPGSALGHAYLLPFGNKNEKSGKKNVQLIIGYRGMIDLARRSGQIASLSARVVREGDEFSFEFGLDEKLIHRPGENEDAPVTHVYAVARLKDGGTQFEVMTRKQIELVRSLSKAGNNGPWVTHWEEMAKKTAIRRLFKYLPVSIEIQRAVSMDEKEPLTIDPADSSVLTGEYSVIDNSEE*
T7 gp2.5	MAKKIFTSALGTAEPYAYIAKPDYGNEERGFGNPRGVYKVDLTIPNKDPRCQRMVDEIVKCHEEAYAAAVEEYEANPPAVARGKKPLKPYEGDMPFFDNGDGTTTFKFKCYASFQDKKTKETKHINLVVVDSKGKKMEDVPIIGGGSKLKVKYSLVPYKWNTAVGASVKLQLESVMLVELATFGGGEDDWADEVEENGYVASGSAKASKPRDEESWDEDDEESEEADEDGDF*
CspRecT	MNQIVKFTDDSGLAVQVTPDDVRRYICENATEKEVGLFLQLCQTQRLNPFVKDAYLVKYGGAPASMITSYQVFNRRACRDANYDGIKSGVVVLRDGDVVHKRGAACYKKAGEELIGGWAEVRFKDGRETAYAEVALDDYSTGKSNWAKMPGVMIEKCAKAAAWRLAFPDTFQGMYAAEEMDQAQQPEQVRAQAEQPVDLQPIRELFKPYCEHFGITPAEGMTAVCGAVGAEGMHSMTEQQARRARAWMEEEMAAPAVEAEYEVVDEGEVF
PapRecT	MGTALTPLLTKFATRYEMGTTPEEVANTLKQTCFKGQVNDSQMVALLIVADQYKLNPFTKELYAFPDKNNGIVPVVGVDGWARIINENPQFDGMEFSMDQQGTECTCKIYRKDRSHAISATEYMAECKRNTQPWQSHPRRMLRHKAMIQCARLAFGFAGIYDQDEAERIVERDVTPAEQYEDVSEAICLIKDSPTMEDLQAAFSNAWKAYKTKGARDQLTAAKDQRKKELLDAPIDVEFEETGDDRAA
EcRecT	MTKQPPIAKADLQKTQGNRAPAAIKNNDVISFINQPSMKEQLAAALPRHMTAERMIRIATTEIRKVPALGNCDTMSFVSAIVQCSQLGLEPGSALGHAYLLPFGNKNEKSGKKNVQLIIGYRGMIDLARRSGQIASLSARVVREGDEFNFEFGLDEKLIHRPGENEDAPVTHVYAVARLKDGGTQFEVMTRKQIELVRSQSKAGNNGPWVTHWEEMAKKTAIRRLFKYLPVSIEIQRAVSMDEKEPLTIDPADSSVLTGEYSVIDNSEE
PasRecT	MSNQPPIASADLQKANTGKQVANKTPEQTLVGFMNQPAMKSQLAAALPRHMTADRMIRIVTTEIRKTPALATCDQSSFIGAVVQCSQLGLEPGSALGHAYLLPFGNGRSKSGQSNVQLIIGYRGMIDLARRSGQIVSLSARVVRADDEFSFEYGLDENLIHRPGENEDAPITHVYAVARLKDGGTQFEVMTVKQIEKVKAQSKASSNGPWVTHWEEMAKKTVIRRLFKYLPVSIEMQKAVILDEKAESDVDQDNASVLSAEYSVLDGSSEE
SeRecT	MTKQPPIAKADLQKTQENRAPAAIKNNDVISFINQPSMKEQLAAALPRHMTAERMIRIATTEIRKVPALGNCDTMSFVSAIVQCSQLGLEPGSALGHAYLLPFGNKNEKSGKKNVQLIIGYRGMIDLARRSGQIASLSARVVREGDEFNFEFGLDEKLIHRPGENEDAPVTHVYAVARLKDGGTQFEVMTRRQIELVRSQSKAGNNGPWVTHWEEMAKKTAIRRLFKYLPVSIEIQRAVSMDEKEPLTIDPADSSVLTGEYSVIDNSEE
AcRecT	MTKQPPIAKADLQKTQGNRAPAAVNDKDVLCVINSPAMKAQLAAALPRHMTAERMIRIATTEIRKVPELRNCDSTSFIGAIVQCSQLGLEPGSALGHAYLLPFGNGKAKNGKKNVQLIIGYRGMIDLARRSGQIISLSARVVRECDEFSYELGLDEKLVHRPGENEDAPITHVYAVAKLKDGGVQFEVMTKKQVEKVRDTHSKAAKNAASKGASSIWDEHFEDMAKKTVIRKLFKYLPVSIEIQRAVSMDGKEVETINPDDISVIAGEYSVIDNPEE
SejRecT	MNAPQKQNTRAAVKKISPQEFAEQFAAIIPQVKSVLPAHVTFEKFERVVRLAVRKNPDLLTCSPASLFMACIQAASDGLLPDGREGAIVSRWSSKKSCNEASWMPMVAGLMKLARNSGDIASISSQVVFEGEHFRVVLGDEERIEHERDLGKTGGKIVAAYAVARLKDGSDPIREIMSWGQIEKIRNTNKKWEWGPWKAWEDEMARKTVIRRLAKRLPMSTDKEGERLRSAIERIDSLVDISANVDAPQIAADDEFAAAAHGVEPQQIAAPDLIGRLAQMQSLEQVQDIEPQVSHAIQEADKRGDSDTANALDAALQSALSRTSTAKEEVPA
PsaRecT	MPKQPPIAKADLQKTQGARTPTAVKNNNDVISFINQPSMKEQLAAALPRHMTAERMIRIATTEIRKVPALGDCDTMSFVSAIVQCSQLGLEPGGALGHAYLLPFGNRNEKSGKKNVQLIIGYRGMIDLARRSGQIASLSARVVREGDDFSFEFGLEEKLVHRPGENEDAPVTHVYAVARLKDGGTQFEVMTRKQIELVRAQSKAGNNGPWVTHWEEMAKKTAIRRLFKYLPVSIEIQRAVSMDEKETLTIDPADASVITGEYSVVENAGVEENVTA
PhRecT	MGHLVSKTEQDYIKQHYAKGATDQEFEHFIGVCRARGLNPAANQIYFVKYRSKDGPAKPAFILSIDSLRLIAHRTGDYAGCSEPIFTDGGKACTVTVRRNLKSGETGNFSGMAFYDEQVQQKNGRPTSFWQSKPRTMLEKCAEAKALRKAFPQDLGQFYIREEMPPQYDEPIQVHKPKALEEPRFSKSDLSRRKGLNRKLSALGVDPSRFDEVATFLDGTPDRELGQKLKLWLKEAGYGVNQ
PraRecT	MNTDMIAMPPSPAISMLDTSKLDVMVRAAELMSQAVVMVPDHFKGKPADCLAVVMQADQWGMNPFTVAQKTHLVSGTLGYESQLVNAVISSSKAIKGRFHYEWSDGWERLAGKVQYVKESRQRKGQQGSYQVTVAKPTWKPEDEQGLWVRCGAVLAGEKDITWGPKLYLASVLVRNSELWTTKPYQQAAYTALKDWSRLYTPAVMQGSMTGKSWSLTGRLISPR
PabRecT	MSNQPPIASADLQKTQQSKQVANKTPEQTLVGFMNQPAMKSQLAAALPRHMTADRMIRIVTTEIRKTPQLAQCDQSSFIGAVVQCSQLGLEPGSALGHAYLLPFGNGRSKSGQSNVQLIIGYRGMIDLARRSGQIVSLSARVVRADDEFSFEYGLDENLVHRPGENEDAPITHVYAVARLKDGGTQFEVMTVKQVEKVKAQSKASSNGPWVTHWEEMAKKTVIRRLFKYLPVSIEMQKAVVLDEKAESDVDQDNASVLSAEYSVLESGDEATN
PadRecT	MSNQPPLATADLQKTQQSNQVAKTPEQTLVGFMNQPAMKSQLAAALPRHMTADRMIRIVTTEIRKTPALAQCDQSSFIGAVVQCSQLGLEPGSALGHAYLLPFGNGRSKSGQSNVQLIIGYRGMIDLARRSGQIVSLSARVVRADDEFSFEYGLDENLIHRPGDNESAPITHVYAVARLKDGGTQFEVMTAKQVEKVKAQSKASSNGPWVTHWEEMAKKTVIRRLFKYLPVSIEMQKAVVLDEKAESDVDQDNASVLSAEYSVLESGTGE
PlsRecT	MSNQPPIASADLQKTQQSKQVANKTPEQTLVGFMNQPAMKSQLAAALPRHMTADRMIRIVTTEIRKTPALATCDQSSFIGAVVQCSQLGLEPGSALGHAYLLPFGNGRSKSGQSNVQLIIGYRGMIDLARRSGQIVSLSARVVRADDEFSFEYGLDENLIHRPGDNEDAPITHVYAVARLKDGGTQFEVMTAKQVEKVKAQSKASSNGPWVTHWEEMAKKTVIRRLFKYLPVSIEMQKAVVLDEKAESDVDQDNASVLSAEYSVLEGDGGE
PrsRecT	MSNPPLAQADLQKTQGTEVKEKTKDQMLVELINKPSMKAQLAAALPRHMTPDRMIRIVTTEIRKTPALATCDMQSFVGAVVQCSQLGLEPGNALGHAYLLPFGNGKSKSGQSNVQLIIGYRGMIDLARRSGQIVSISARTVRQGDNFHFEYGLNENLTHVPGENEDSPITHVYAVARLKDGGVQFEVMTYNQIEKVRASSKAGQNGPWVSHWEEMAKKTVIRRLFKYLPVSIEMQKAVILDEKAEANIDQENATIFEGEYEEVGTDGK
PrRecT	MSNPPLAQSDLQKTQGTEVKVKTKDQQLIQFINQPSMKAQLAAALPRHMTPDRMIRIVTTEIRKTPALATCDMQSFVGAVVQCSQLGLEPGNALGHAYLLPFGNGKAKSGQSNVQLIIGYRGMIDLARRSNQIISISARTVRQGDNFHFEYGLNEDLTHTPSENEDSPITHVYAVARLKDGGVQFEVMTYNQVEKVRASSKAGQNGPWVSHWEEMAKKTVIRRLFKYLPVSIEMQKAVVLDEKAEANVDQENATIFEGEYEEVGTDGN
ShpRecT	MKAQLAAALPKHITSDRMIRIVSTEIRKTPSLANCDIQSFIGAVVQCSQLGLEPGNALGHAYLLPFGNGKSDNGKSNVQLIIGYRGMIDLARRSGQIISISARTVRQGDNFHFEYGLNENLTHIPEGNEDSPITHVYAVARLKDEGVQFEVMTYNQIEKVRDSSKAGKNGPWVTHWEEMAKKTVIRRLFKYLPVSIEMQKAVILDEKAEANIEQDHSAIFEAEFEEVDSNGN
BaRecT	MQTAQVKLSVPHQQVYQDNFNYLSSQVVGHLVDLNEEIGYLNQIVFNSLSTASPLDVAAPWSVYGLLLNVCRLGLSLNPEKKLAYVMPSWSETGEIIMKLYPGYRGEIAIASNFNVIKNANAVLVYENDHFRIQAATGEIEHFVTSLSIDPRVRGACSGGYCRSVLMDNTIQISYLSIEEMNAIAQNQIEANMGNTPWNSIWRTEMNRVALYRRAAKDWRQLIKATPEIQSALSDTEY
ShsRecT	MSKQLTTVNTQAVVGTFSQAELDTLKQTIAKGTTNEQFALFVQTCANSRLNPFLNHIHCIVYNGKEGATMSLQIAVEGILYLARKTDGYKGIECQLIHENDEFKFDAKSKEVDHQIGFPRGNVIGGYAIAKREGFDDVVVLMESNEVDHMLKGRNGHMWRDWFNDMFKKHIMKRAAKLQYGIEIAEDETVSSGPSVDNIPEYKPQPRKDITPNQDVIDAPPQQPKQDDEAAKLKAARSEVSKKFKKLGIVKEDQTEYVEKHVPGFKGTLSDFIGLSQLLDLNIEAQEAQSADGDLLD

## Sheet: Table S2. Sequence for gRNAs
Annotations of the guideRNA names are: guides starting with sp indicate SpCas9 guide RNA targets, and guides starting with dsp indicate dSpCas9 guide RNA targets.
guideRNA Name	Genomic target	Guide sequence
sg-NTC	Non-target control	GGGTCTTCGAGAAGACCT
sp-DYNLT1	DYNLT1	AAGGCCATAGGCTGGACTGC
sp-HSP90AA1	HSP90AA1	GTAGACTAATCTCTGGCTGA
sp-ACTB	ACTB	CCACCGCAAATGCTTCTAGG
dsp-DYNLT1-guide1	DYNLT1	AAGGCCATAGGCTGGACTGC
dsp-DYNLT1-guide2	DYNLT1	GGCACTGACGATGCAGTACA
dsp-HSP90AA1-guide1	HSP90AA1	GTAGACTAATCTCTGGCTGA
dsp-HSP90AA1-guide2	HSP90AA1	TCGTCATCTCCTTCAAGGGG
dsp-OCT4-guide1	OCT4	ATGCATGGGAGAGCCCAGAG
dsp-OCT4-guide2	OCT4	GCCTGCCCTTCTAGGAATGG
dsp-ACTB-guide1	ACTB	CCACCGCAAATGCTTCTAGG
dsp-ACTB-guide2	ACTB	GCTTGCTGATCCACATCTGC
dSa-HSP90AA1-guide1	HSP90AA1	AGTAGACTAATCTCTGGCTG
dSa-HSP90AA1-guide2	HSP90AA1	GATGTGTCGTCATCTCCTTCA
dSa-AAVS1-guide1	AAVS1	CACAGTGGGGCCACTAGGGA
dSa-AAVS1-guide2	AAVS1	GAGCCACATTAACCGGCCCT
dSp-CLTA-guide1	CLTA	CGGATCCAGCTCAGCCATGG
dSp-CLTA-guide2	CLTA	GGCGGTCCCGCGCTGGGGAA
dSp-RAB11A-guide	RAB11A	GGTAGTCGTACTCGTCGTCG
dSp-HIST1H2BK-guide1	HIST1H2BK	TGGGCTTTAAGACGCTTACT
dSp-HIST1H2BK-guide2	HIST1H2BK	TAAACACGTGTTCCTAATCC
dSp-BCAP31-guide1	BCAP31	TGGACAAGAAGGAAGAGTAA
dSp-BCAP31-guide2	BCAP31	GACAGAAATCCCACAGCAGT

## Sheet: Table S3. List of plasmids
List of Plasmids (all will be available at Addgene via plasmid ID)
Plasmid ID	Detailed Description
SpCas9 Plasmids
pCas9-MS2-BB_BbsI	pU6-MS2-gRNA-backbone(BbsI)-CBH-SpCas9-T2A-EBFP
pMCP-RecT	pLenti-EF1A-MCP-EXTEN-RecT-NLS
dCas9-SSAP Plasmids
p-dCas9-SSAP-MS2-BB_BbsI	pU6-MS2-gRNA-backbone(BbsI)-CBH-dSpCas9-T2A-EBFP
pMCP-RecT	Same as above
dsaCas9-SSAP plasmids
p-dSaCas9-SSAP-boxB-BB_BsaI	pU1a-N22-miniRecT-p2A-dSaCas9
p-dSa-SSAP-template	pU6-boxB-BB-H1-boxB-BB-Right HA-mKate-Left HA

## Sheet: Table S4. Primer Sequences
Sequences for primers used for donor DNA (HDR template) generation, targeted sequencing, and NGS assays are listed below. All NGS adapter sequences are shown in red color.
Primer name	Usage	Genomic Target	Primer sequence
RecT-18aa-F	Truncation	RecT	AATAGAGCCCCTGCTGCTGTGAAG
RecT-45aa-F	Truncation	RecT	GCCCTGCCTCGCCACATGA
RecT-73aa-F	Truncation	RecT	GATACCATGTCTTTCGTGAGCGCC
RecT-93aa-F	Truncation	RecT	AGTGCCCTGGGCCACGC
RecT-251aa-R	Truncation	RecT	AGGGTCGATGGTCAGGGGC
RecT-264aa-R	Truncation	RecT	AATCACAGAGTACTCGCCGGTCAG
DYNLT1-PCR-100bp-F	PCR template	DYNLT1	TGCCGTAAATGCTGCTCTCT
DYNLT1-PCR-200bp-F	PCR template	DYNLT1	AGACTTGCCAAGGTTCTTTGTG
DYNLT1-PCR-400bp-F	PCR template	DYNLT1	AGTGACCTGTGTAATTATGCAGAAG
DYNLT1-PCR-100bp-R	PCR template	DYNLT1	TGAAAGTGCCACAAAACAAAGAGA
DYNLT1-PCR-200bp-R	PCR template	DYNLT1	AAGACAAGTGGCAACGCAG
DYNLT1-PCR-400bp-R	PCR template	DYNLT1	CGTTTATGATACTATGCAGACTATGAAGAAC
DYNLT1-PCR-50-F	PCR template	DYNLT1	GGAGAATAAGACCATGTACTGC
DYNLT1-PCR-50-R	PCR template	DYNLT1	GAGGATGAACTAGAGACAAAAGG
DYNLT1-PCR-25-F	PCR template	DYNLT1	TCAGTGCCTTCGGACTG
DYNLT1-PCR-25-R	PCR template	DYNLT1	AAAGGCCATAGGCaGGAC
DYNLT1-PCR-10-F	PCR template	DYNLT1	ACTGTCTATTGGAAGCGGA
DYNLT1-PCR-10-R	PCR template	DYNLT1	GGACAGCTGGTTAGGAATTAAG
mKate-PCR-0-F	PCR template	DYNLT1	GGAAGCGGAGCTACTAACTT
mKate-PCR-0-R	PCR template	DYNLT1	TTAGGAATTAAGTTTGTGCCCC
HSP90AA1-PCR-100bp-F	PCR template	HSP90AA1	ATGAAGATGACCCTACTGCTGAT
HSP90AA1-PCR-200bp-F	PCR template	HSP90AA1	TACTGTCTTGAAAGCAGATAGAAACC
HSP90AA1-PCR-600bp-F	PCR template	HSP90AA1	GCAGCAAAGAAACACCTGGA
HSP90AA1-PCR-100bp-R	PCR template	HSP90AA1	GTTGTCATGCCATACAGACTTTTT
HSP90AA1-PCR-200bp-R	PCR template	HSP90AA1	AGCATTACTAGCTCTGCTTTAGTG
HSP90AA1-PCR-600bp-R	PCR template	HSP90AA1	TCCACAAGACTGGGTCTGAG
HSP90AA1-PCR-50bp-F	PCR template	HSP90AA1	AAATGCCACCCCTTGAAGG
HSP90AA1-PCR-50bp-R	PCR template	HSP90AA1	ATCAGAGGAATTGTAGAGTACTGA
HSP90AA1-PCR-25bp-F	PCR template	HSP90AA1	ACACATCACGCATGGAAGA
HSP90AA1-PCR-25bp-R	PCR template	HSP90AA1	GGTAAGTCATCCCTCAGCC
HSP90AA1-PCR-10bp-F	PCR template	HSP90AA1	AGAAGTAGACGGAAGCGG
HSP90AA1-PCR-10bp-F	PCR template	HSP90AA1	AGCCACAGATTTAGGAATTAAGTTT
OCT4-PCR-F	PCR template	OCT4	GCGACTATGCACAACGAGAGG
OCT4-PCR-R	PCR template	OCT4	AAGTGTGTCTATCTACTGTGTCCCAG
ACTB-PCR-F	PCR template	ACTB	TGTGGTGTGTGGGGAGCT
ACTB-PCR-R	PCR template	ACTB	TTACACGAAAGCAATGCTATCACCTC
HSP90AA1-long tem-PCR-F	PCR template	HSP90AA1	GGCTGGACAGCAAACATGGA
HSP90AA1-long tem-PCR-R	PCR template	HSP90AA1	ATCTCCTGCTAGCGCCTCAT
ACTB-long tem-PCR-F	PCR template	ACTB	CGGCTCTGCCTGACATGAGG
ACTB-long tem-PCR-R	PCR template	ACTB	GAACAGAGACCTGACCCCT
DYNLT1 KI PCR-F	Junction PCR	DYNLT1	AGGAGGTCCCATCAGATGCT
HSP90AA1 KI PCR-F	Junction PCR	HSP90AA1	GGCTGGACAGCAAACATGGA
Junction PCR universial-R	Junction PCR	mKate	TTGCTGCCGTACATGAAGCTG
EMX1-NGS-F	NGS	EMX1	CCATCTCATCCCTGCGTGTCTCCAGAAGAAGGGCTCCCATCAC
EMX1-NGS-R	NGS	EMX1	CCTCTCTATGGGCAGTCGGTGATGAGCAGCAAGCAGCACTCTG
Junction NGS-5’ common-R	Junction NGS	mKate	CCTCTCTATGGGCAGTCGGTGATGGTACAGCTTCATGTGCATGT
Junction NGS-3’ common-F	Junction NGS	mKate	CCATCTCATCCCTGCGTGTCTCCGAGGCCGACAAAGAGACA
DYNLT1-Junction NGS-5’-F	Junction NGS	DYNLT1-mKate	CCATCTCATCCCTGCGTGTCTCCGTAAATGCTGCTCTCTTCCC
DYNLT1-Junction NGS-3’-R	Junction NGS	DYNLT1-mKate	CCTCTCTATGGGCAGTCGGTGATGTTGTGAAAGTGCCACAAAACA
HSP90AA1-Junction NGS-5’-F	Junction NGS	HSP90AA1-mKate	CCATCTCATCCCTGCGTGTCTCCCTACTGCTGATGATACCAGTG
HSP90AA1-Junction NGS-3’-R	Junction NGS	HSP90AA1-mKate	CCTCTCTATGGGCAGTCGGTGATGGTTGTCATGCCATACAGACT
ACTB-TA-F	TA colony	ACTB	AGTCCTGTGGCATCCACGAA
ACTB-TA-R	TA colony	ACTB	GGCACGAAGGCTCATCATTCAA
HSP90AA1-TA-F	TA colony	HSP90AA1	AGACACATGCTAACAGGATCTA
HSP90AA1-TA-R	TA colony	HSP90AA1	ATGCAGAATTGTCAACTACAGG
HIST1H2BK-PCR-F	PCR template	HIST1H2BK	AGGCCATGGGAATCATGAAC
HIST1H2BK-PCR-R	PCR template	HIST1H2BK	CTCACGTTAGAACGCCATTACA
BCAP31-PCR-F	PCR template	BCAP31	AGGCCTTTGGGTGCAGCTG
BCAP31-PCR-R	PCR template	BCAP31	CAGTCCACCTGCTCCACCC
CLTA-PCR-F	PCR template	CLTA	GGGTAGCTCCTGAACCATTGT
CLTA-PCR-F	PCR template	CLTA	CCAGAAGCACTCAAACATGCTG
RAB11A-PCR-F	PCR template	RAB11A	CTGCCGGAAATGGCGCAG
RAB11A-PCR-R	PCR template	RAB11A	GTAGGAGACGGAACCGCACAA
BCAP31-600bp-PCR-F	PCR template	BCAP31	AGTCCTCAGACTAGCTTGGGTG
BCAP31-700bp-PCR-R	PCR template	BCAP31	GGAACCCAGAGAAGGCAAGC
CLTA-600bp-PCR-R	PCR template	CLTA	TAACGAGTTCTGTGCTCGG
CLTA-700bp-PCR-F	PCR template	CLTA	GTAAATCTATGGGCTCTAAGGGA
RAB11A-450bp-PCR-F	PCR template	RAB11A	GGAACCGCCACGCATGTG
RAB11A-450bp-PCR-R	PCR template	RAB11A	CAGAGGGGCTTCGGGAGAG
