# Supplementary material for: dCas9-based gene editing for cleavage-free genomic knock-in of long sequences
Source: Nat Cell Biol. 2022 Feb 10;24(2):268–78. doi: 10.1038/s41556-021-00836-1 (PMC8843813; doi:10.1038/s41556-021-00836-1)
Supplement: Source Data Fig. 1 — Statistical source data. [file 41556_2021_836_MOESM4_ESM.xlsx]

## Sheet: Sheet1
Figure 1d
		DYNLT1			HSP90AA1			ACTB
	no donor	0.411	0.2885	0.351	0.533	0.562	0.401	0.24	0.3042	0.28
	non target	0.3455	0.38	0.305	0.482	0.569	0.46	0.357	0.219	0.228
	dCas9 control	0.57	0.855	0.555	1.22	1.13	0.56	0.5604	0.684	0.434
	dCas9+Lambda Bet	0.5105	0.5805	0.6105	2.76	3.54	2.36	0.948	1.236	0.95
	dCas9+EcR RecT	3.255	3.315	3.155	6.53	6.2	6.13	3.624	3.378	3.424
	dCas9+T7 gp2.5	0.555	0.68	0.65	1.76	2.07	1.65	0.684	0.78	0.708
	non target+RecT	0.2935	0.3795	0.3205	0.529	0.455	0.403	0.2742	0.3012	0.302
