# Supplementary material for: dCas9-based gene editing for cleavage-free genomic knock-in of long sequences
Source: Nat Cell Biol. 2022 Feb 10;24(2):268–78. doi: 10.1038/s41556-021-00836-1 (PMC8843813; doi:10.1038/s41556-021-00836-1)
Supplement: Source Data Fig. 2 — Statistical source data. [file 41556_2021_836_MOESM6_ESM.xlsx]

## Sheet: Fig. 2a
Fig. 2a
	NGS indel detected	NTC	dCas9	cas9 MMEJ	spCas9	SAFE-dCas9
	DYNLT1-1	0	0.012321	11.7916	15.263	0.0042
	DYNLT1-2	0.004096	0.004098	10.5533	15.3809	0.004144
	DYNLT1-3	0.01139	0.007262	12.6961	14.9458	0.003791
	NGS indel detected	NTC	dCas9	cas9 MMEJ	spCas9	SAFE-dCas9
	HSP90AA1-1	0	0.008173	7.89461	12.8486	0.015615
	HSP90AA1-2	0	0.008565	8.12584	9.93665	0.019089
	HSP90AA1-3	0.012479	0.011949	8.29425	9.49301	0.021108

## Sheet: Fig. 2g
Fig 2g
		non-target	dCas9	Cas9 HDR	dCas9-SSAP
	Replicate 1	0.935108	1.06806	0.950216	1.18916
	Replicate 2	0.998129	1.11535	0.940911	1.19602
	Replicate 3	0.965228	1.10978	0.934676	1.14379
	Replicate 4	0.950408	1.10897	0.944892	0.944892
	Replicate 5	0.959568	1.02628	0.867002	0.955588
	Replicate 6	0.956163	1.1295	0.938801	0.956882

## Sheet: Fig. 2h
Fig. 2h
	Yield at DYNLT1	perfect KI	imperfect KI	indel errors
	Cas9 HDR (200+200) D	1	0.610306	7.6863
	Cas9 MMEJ (10+10) D	1.26954	2.66092	5.60468
	dCas9-SSAP (200+200) D	1.48201	0.148364	0.0020929
	Yield at HSP90AA1	perfect KI	imperfect KI	indel errors
	Cas9 HDR (200+200) H	1	0.0504202	2.78952
	Cas9 MMEJ (10+10) H	1.37875	0.222586	1.96133
	dCas9-SSAP (200+200) H	1.1655	0	0.00424869
