# Supplementary material for: dCas9-based gene editing for cleavage-free genomic knock-in of long sequences
Source: Nat Cell Biol. 2022 Feb 10;24(2):268–78. doi: 10.1038/s41556-021-00836-1 (PMC8843813; doi:10.1038/s41556-021-00836-1)
Supplement: Source Data Fig. 3 — Statistical source data. [file 41556_2021_836_MOESM7_ESM.xlsx]

## Sheet: Fig. 3a
Fig. 3a
		DYNLT1			HSP90AA1			ACTB
	no donor	0.337	0.375	0.356	0.342	0.362	0.352	0.39	0.3455	0.301
	non-target	0.373	0.358	0.388	0.382	0.385	0.3835	0.392	0.382	0.372
	dCas9	0.3125	0.27	0.355	0.365	0.33	0.4	0.384	0.3604	0.3722
	Cas9 HDR	2.982	3.02	3.001	4.125	4.18	4.07	3.07	3.12	3.095
	Cas9-HE	3.63	3.84	3.735	4.82	4.93	4.71	4.09	3.82	3.955
	Cas9-Gem	4.35	4.59	4.47	5.17	5.56	4.78	4.04	4.16	4.1
	nCas9 HDR	1.45	1.42	1.48	1.975	1.99	1.96	1.06	1.055	1.05
	nCas9-Rad51	1.711	1.855	1.567	1.759	1.54	1.6495	1.631	1.7695	1.908
	dCas9-SSAP	3.835	3.755	3.915	5.6	5.93	5.765	3.878	3.901	3.924

## Sheet: Fig. 3c
Fig. 3c
	DYNLT1	Cas9			dCas9-SSAP			HSP90AA1	Cas9			dCas9-SSAP
	300+300	3.94	3.96	3.98	5.05	4.45	4.75	300+300	6.04	6.1	5.96	6.1	6.52	6.26
	200+200	3.33	3.09	3.21	3.7	3.575	3.45	200+200	4.29	4.61	3.97	4.91	4.725	4.54
	100+100	3.14	2.93	2.72	3.5	3.31	3.405	100+100	4.15	3.92	4.035	3.64	3.42	3.86
	50+50	2.095	2.08	2.11	2.1	2.49	2.88	50+50	3.275	3.34	3.21	2.72	3.33	3.025
	25+25	6.34	6.1	5.67	1.95	1.75	1.55	25+25	7.41	7.13	7.27	2.39	2.41	2.42
	10+10	7.36	7.9	8.31	1.81	1.61	1.71	10+10	6.2	7	6.54	2.255	2.1	2.41
	0+0	1.58	1.22	1.4	0.733	0.867	0.8	0+0	2.06	2.1	2.2	0.929	1.01	1.07

## Sheet: Fig. 3d
Fig. 3d
		DYNLT1		HSP90AA1
	no donor_1kb	0.863	0.857	0.664	0.7
	non-target_1kb	0.642	0.775	0.704	0.699
	dCas9_1kb	1.1	1.16	0.762	0.906
	Cas9 HDR_1kb	2.92	3.07	4.01	3.92
	dCas9-SSAP_1kb	3.76	3.55	5.27	5.6
	no donor_2kb	0.537	0.771	0.697	0.816
	non-target_2kb	0.557	0.718	0.862	0.88
	dCas9_2kb	0.983	0.828	0.978	0.876
	Cas9 HDR_2kb	1.97	2.3	2.43	2.88
	dCas9-SSAP_2kb	2.66	2.6	3.09	3.21

## Sheet: Fig. 3e
Fig. 3e
		HSP90AA1		ACTB		OCT4(POU5F1)
	non target	0.769	0.644	0.577	0.675	0.84	0.68
	dCas9	0.465	0.817	0.577	0.768	0.84	0.45
	spCas9	3.04	3.16	2.3625	2.975	2.17	2.51
	dCas9-SSAP	2.464	3.311	2.16	2.24	2.76	3.25
