# Supplementary material for: dCas9-based gene editing for cleavage-free genomic knock-in of long sequences
Source: Nat Cell Biol. 2022 Feb 10;24(2):268–78. doi: 10.1038/s41556-021-00836-1 (PMC8843813; doi:10.1038/s41556-021-00836-1)
Supplement: Source Data Fig. 4 — Statistical source data. [file 41556_2021_836_MOESM8_ESM.xlsx]

## Sheet: Fig. 4a
Fig. 4a
	DYNLT1	non target			dCas9			dCas9-SSAP
	SSAP dosage 1	0.089	0.515	0.408	0.453	0.419	0.73	2.91	3.33	3.4
	SSAP dosage 2	0.395	0.009	0.507	0.407	0.5	0.5	4.94	5	5.08
	SSAP dosage 3	0.566	0.508	0.377	0.73	0.411	0.434	6.44	6.17	5.84
	HSP90AA1	non target			dCas9			dCas9-SSAP
	SSAP dosage 1	0.132	0.167	0.19	0.371	0.51	0.54	3.78	4.12	4.51
	SSAP dosage 2	0.244	0.138	0.216	0.88	0.483	0.395	6.51	6.62	6.61
	SSAP dosage 3	0.288	0	0.182	0.209	0.54	0.63	7.75	7.92	8.12
	ACTB	non target			dCas9			dCas9-SSAP
	SSAP dosage 1	0.135	0.27	0.305	0.46	0.366	0.371	3.71	3.89	4
	SSAP dosage 2	0.431	0.263	0.278	0.53	0.5	0.54	5.8	6.4	5.98
	SSAP dosage 3	0.35	0.342	0.293	1.23	0.58	0.62	7.43	7.27	6.57

## Sheet: Fig. 4b
Fig. 4b
	dCas9-SSAP efficiency
		DYNLT1			HSP90AA1			ACTB			BCAP31			HIST1H2BK			CLTA			RAB11A
	no donor	0.7	0.908	0.963	0	0.177	0.241	0.175	0.196	0.22	0.224	0.545	0.402	1.5	0.885	0.366	0.452	0.61	0.469	0.494	0.562	0.615
	non target	0.6	0.539	0.626	0.83	0.814	0.943	0.209	0.208	0.317	0.947	0.804	0.631	0.986	0.698	1.66	0.738	0.376	0.916	0.912	0.804	0.957
	spCas9	5.09	5.25	5.39	13.3	14.1	12	13.3	11.4	15.2	12.2	10.2	9.2	16.1	16.4	16.5	11.1	11.9	11	8.2	9	8.5
	dCas9-SSAP	6.44	6.17	5.84	18.1	17.6	17.9	11.7	10	14.2	14.3	14.1	10.8	14.3	14.3	13.2	13.5	12.6	13.4	9.45	12.2	10.2
