# Supplementary material for: dCas9-based gene editing for cleavage-free genomic knock-in of long sequences
Source: Nat Cell Biol. 2022 Feb 10;24(2):268–78. doi: 10.1038/s41556-021-00836-1 (PMC8843813; doi:10.1038/s41556-021-00836-1)
Supplement: Source Data Fig. 5 — Statistical source data. [file 41556_2021_836_MOESM9_ESM.xlsx]

## Sheet: Fig. 5d
Fig 5d
		non-target				Cas9 HDR				dCas9				dCas9-SSAP
		replicate 1	replicate 2	replicate 3	replicate 4	replicate 1	replicate 2	replicate 3	replicate 4	replicate 1	replicate 2	replicate 3	replicate 4	replicate 1	replicate 2	replicate 3	replicate 4
	HSP90AA1	1.36864	0.84725	1.02648	0.75764	140.927	132.05	167.344	189.541	1.72301	1.30346	1.85743	1.73931	126.893	199.393	156.274	179.224
	ACTB	1.23506	0.71383	1.15692	0.89419	6.85956	5.9075	5.56536	6.85956	1.66251	0.72482	1.8057	1.15692	8.32608	9.48933	6.70707	12.7531
