# Supplementary material for: dCas9-based gene editing for cleavage-free genomic knock-in of long sequences
Source: Nat Cell Biol. 2022 Feb 10;24(2):268–78. doi: 10.1038/s41556-021-00836-1 (PMC8843813; doi:10.1038/s41556-021-00836-1)
Supplement: Source Data Fig. 6 — Statistical source data. [file 41556_2021_836_MOESM11_ESM.xlsx]

## Sheet: Fig. 6b
Fig. 6b
	HSP90AA1	Vehicle		Mirin		RI1		B02
	non target	0.385	0.367	0.376	0.363	0.337	0.363	0.376	0.315
	Cas9 HDR	5.41	5.52	2.82	2.43	2.8	2.78	2.42	2.45
	dCas9-SSAP	4.96	5.16	4.91	4.9	5.01	5.05	4.72	4.61
	ACTB	Vehicle		Mirin		RI1		B02
	non target	0.401	0.35	0.326	0.37	0.374	0.387	0.351	0.308
	Cas9 HDR	3.11	3.39	1.88	1.95	1.65	1.83	1.79	1.82
	dCas9-SSAP	4.36	4.72	4.11	4.43	4.87	4.53	4.88	4.64

## Sheet: Fig. 6d
Fig. 6d
	HSP90AA1	Vehicle		DTB		DTB+Mirin		DTB+RI1		DTB+B02
	non target	0.385	0.37	0.362	0.388	0.383	0.334	0.353	0.384	0.375	0.337
	Cas9 HDR	5.11	5.52	3.41	3.56	1.23	1.34	1.31	1.46	1.55	1.47
	dCas9-SSAP	4.96	5.06	2.7	2.78	2.73	2.72	2.51	2.64	2.64	2.59
	ACTB	Vehicle		DTB		DTB+Mirin		DTB+RI1		DTB+B02
	non target	0.321	0.34	0.397	0.381	0.394	0.359	0.353	0.394	0.32	0.329
	Cas9 HDR	3.67	3.37	1.81	1.53	0.861	0.888	0.877	0.894	0.944	0.951
	dCas9-SSAP	4.56	4.8	3.22	3.05	2.62	2.73	2.61	2.78	3.22	2.81
