# Supplementary material for: dCas9-based gene editing for cleavage-free genomic knock-in of long sequences
Source: Nat Cell Biol. 2022 Feb 10;24(2):268–78. doi: 10.1038/s41556-021-00836-1 (PMC8843813; doi:10.1038/s41556-021-00836-1)
Supplement: Source Data Fig. 7 — Statistical source data. [file 41556_2021_836_MOESM12_ESM.xlsx]

## Sheet: Fig. 7b
Fig. 7b		DYNLT1		HSP90AA1		ACTB
	No Template	0.097967	0.103299	0.18528	0.18496	0.156822	0.158549
	No cutting	0.1003	0.131623	0.1728	0.16736	0.177893	0.191019
	No cutting+RecT	0.093969	0.097967	0.1424	0.13312	0.169257	0.182729
	dCas9	0.143286	0.092636	0.1568	0.096	0.186528	0.158895
	Cas9	0.993669	1.00633	0.9824	1.0176	0.939551	1.06045
	RecT	0.949683	1.1163	1.1264	1.0112	1.0639	1.1019
	T1	0.583139	0.909697	0.3296	0.4416	0.753022	0.732297
	T2	0.736421	0.80973	0.832	0.8256	0.894646	0.953368
	T3	0.656448	0.62979	0.2368	0.256	0.621762	0.659758
	T4	0.853049	0.813062	0.3392	0.4256	0.694301	0.766839
	T5	0.546485	0.676441	0.2112	0.3328	0.42487	0.525043
	T6	0.486504	0.853049	0.4288	0.4768	0.580311	0.71848
	T7	0.856381	1.11963	0.816	0.896	0.943005	0.873921
	T8	0.673109	0.766411	0.432	0.5312	0.80829	0.753022
	T9	0.559813	0.603132	0.3392	0.4896	0.621762	0.601036
	T10	0.653116	0.813062	0.4256	0.4704	0.559585	0.74266
	T11	0.77974	0.826391	0.5728	0.6464	0.397237	0.497409
	T12	1.00633	1.013	0.8128	0.8928	0.870466	0.83247
	T13	0.786405	0.833056	0.5664	0.6432	0.158895	0.162349
	T14	0.476508	0.563146	0.4224	0.64	0.120898	0.193437

## Sheet: Fig. 7d
Fig. 7d
		AAVS1			HSP90AA1
	NTC	0.732	0.464		0.87	0.644
	dsaCas9	0.885	0.795		0.869	0.948
	dsa+RecT	2.39	2.92		3.62	3.47
	dsa+RecT(45-251aa)	3.59	3.15		3.23	3.87
