# Supplementary material for: dCas9-based gene editing for cleavage-free genomic knock-in of long sequences
Source: Nat Cell Biol. 2022 Feb 10;24(2):268–78. doi: 10.1038/s41556-021-00836-1 (PMC8843813; doi:10.1038/s41556-021-00836-1)
Supplement: Source Data Extended Data Fig. 2 — Statistical source data. [file 41556_2021_836_MOESM13_ESM.xlsx]

## Sheet: ExtFig. 2c
Extended Fig.2c
	DYNLT1		HSP90AA1		ACTB
Blank	0.064	0.0515	0.114	0.107	0.0684	0.0624
No Template	0.351	0.312	0.401	0.395	0.202	0.28
NC	0.293	0.305	0.46	0.448	0.306	0.228
NC+RecT	0.277	0.3205	0.512	0.403	0.25	0.302
NR	0.54	0.68	1.19	1.01	0.557	0.562
E.coli	3.16	3.357	6.03	6.62	3.533	3.473
P.stewartii	1.585	2.225	4.22	3.42	1.914	2.226
P.brenneri	2.37	2.245	4.12	3.48	1.752	1.668
P.dispersa	3	2.745	4.95	5.08	2.736	2.466
P.stali Type-F symbiont	2.49	2.565	4.02	4.81	2.298	2.388
P.stuartii	2.24	2.85	4.91	5.21	2.58	2.658
Providencia sp.MGF014	1.86	2.185	3.81	3.78	1.89	1.872
P.alcalifaciens	1.07	1.335	2.38	2.51	1.44	1.65
S.putrefaciens	0.685	0.665	1.15	1.12	0.708	0.804
Bacillus sp.MUM116	1.05	1.025	1.69	1.59	0.972	0.762
S.sonnei	2.21	2.21	3.67	3.77	2.292	2.262
S.enterica	2.9	3.05	5.25	5.01	3.018	2.568
Acetobacter	2.5	1.86	3.35	3.46	1.746	1.356
S.enterica subsp.10721	2.09	2.32	4.87	4.26	2.49	2.898
P,antillogorgiicola	0.67	0.71	1.88	1.91	0.9	1.062
Photobacterium sp.JCM19050	0.905	1	1.87	2.42	1.008	1.164
