# Supplementary material for: dCas9-based gene editing for cleavage-free genomic knock-in of long sequences
Source: Nat Cell Biol. 2022 Feb 10;24(2):268–78. doi: 10.1038/s41556-021-00836-1 (PMC8843813; doi:10.1038/s41556-021-00836-1)
Supplement: Source Data Extended Data Fig. 4 — Statistical source data. [file 41556_2021_836_MOESM14_ESM.xlsx]

## Sheet: ExtFig. 4b
Extended Fig. 4b
	Cas9 HDR (DYNLT1)	dCas9-SSAP (DYNLT1)	Cas9 HDR (HSP90AA1)	dCas9-SSAP (HSP90AA1)
Rep1	1.68569	0.795264	1.53828	0.816387
Rep2	1.75366	0.839011	1.52225	0.699627
Rep3	1.82163	0.751517	1.53027	0.758007
