# Supplementary material for: dCas9-based gene editing for cleavage-free genomic knock-in of long sequences
Source: Nat Cell Biol. 2022 Feb 10;24(2):268–78. doi: 10.1038/s41556-021-00836-1 (PMC8843813; doi:10.1038/s41556-021-00836-1)
Supplement: Source Data Extended Data Fig. 5 — Statistical source data. [file 41556_2021_836_MOESM15_ESM.xlsx]

## Sheet: ExtFig. 5a
Extended Fig. 5a
DYNLT1
non target	spCas9	spCas9+RecT	Cas9(D10A)	Cas9(D10A)+RecT	dCas9	dCas9-SSAP
0.3	3.885	9.225	1.98	8.325	0.723	6.255
0.612	4.125	8.685	2.07	8.7	0.651	6.775
0.6945	4.335	9.12	2.85	9.435	1.26	6.73
HSP90AA1
non target	spCas9	spCas9+RecT	Cas9(D10A)	Cas9(D10A)+RecT	dCas9	dCas9-SSAP
0.717	4.83	10.335	2.97	7.95	0.45	8.535
0.6495	3.825	9.48	2.61	8.415	0.7095	8.28
0.576	3.615	8.31	2.43	9.765	0.7575	8.07
