# Supplementary material for: dCas9-based gene editing for cleavage-free genomic knock-in of long sequences
Source: Nat Cell Biol. 2022 Feb 10;24(2):268–78. doi: 10.1038/s41556-021-00836-1 (PMC8843813; doi:10.1038/s41556-021-00836-1)
Supplement: Source Data Extended Data Fig. 7 — Statistical source data. [file 41556_2021_836_MOESM16_ESM.xlsx]

## Sheet: ExtFig. 7
Extended Fig.7
	Hela cell line	DYNLT1		HSP90AA1		HIST1H2BK		CLTA
	non-target	1.84	1.63	0.731	0.81	0.959	0.717	0.984	0.886
	Cas9	5.46	5.2	5.41	5.49	4.38	4.5	3.24	3.65
	SAFE-dCas9	5.67	5.13	3.64	3.54	3.46	3.66	2.82	2.2
	HepG2 cell line	DYNLT1		HSP90AA1		HIST1H2BK		CLTA
	non-target	1.81	2.09	1.02	1.05	1.02	0.955	0.782	0.767
	Cas9	5.08	4.8	3.35	4.24	3.06	3.67	2.59	2.34
	SAFE-dCas9	5.28	5.26	3.73	3.79	2.77	3.12	2.62	2.71
	U2OS cell line	DYNLT1		HSP90AA1		HIST1H2BK		CLTA
	non-target	0.982	0.967	0.992	0.834	0.97	1.06	0.987	0.939
	Cas9	2.89	2.77	2.41	2.47	2.38	2.42	2.38	2.62
	SAFE-dCas9	2.18	2.46	1.91	1.86	2.1	1.97	1.78	1.92
