# Supplementary material for: dCas9-based gene editing for cleavage-free genomic knock-in of long sequences
Source: Nat Cell Biol. 2022 Feb 10;24(2):268–78. doi: 10.1038/s41556-021-00836-1 (PMC8843813; doi:10.1038/s41556-021-00836-1)
Supplement: Source Data Extended Data Fig. 8 — Statistical source data. [file 41556_2021_836_MOESM17_ESM.xlsx]

## Sheet: ExtFig. 8a
Extended Fig. 8a
DYNLT1	non target			dCas9			dCas9-SSAP
donor dosage 1	0.395	0.009	0.507	0.407	0.5	0.5	4.94	5	5.08
donor dosage 2	0.114	0.531	0.211	0.427	0.268	1.43	5.09	4.99	5.04
donor dosage 3	0.118	0.273	0.308	0.57	0.433	1.28	4.8	4.55	4.82
HSP90AA1	non target			dCas9			dCas9-SSAP
donor dosage 1	0.244	0.138	0.216	0.88	0.483	0.395	6.51	6.62	6.61
donor dosage 2	0.297	0.09	0.107	0.83	0.48	0.37	6.82	6.62	6.5
donor dosage 3	0.217	0.236	0.245	0.458	0.59	0.53	6.47	6.04	6.5
ACTB	non target			dCas9			dCas9-SSAP
donor dosage 1	0.431	0.263	0.278	0.53	0.5	0.54	5.8	6.4	5.98
donor dosage 2	0.188	0.395	0.095	1.25	0.77	0.5	5.58	5.44	5.88
donor dosage 3	1	0.127	0.227	0.76	0.444	0.435	5.46	5.59	5.83

## Sheet: ExtFig. 8b
Extended Fig. 8b
HSP90AA1		~200bp HA lengths			~600bp HA lengths
	no donor	non target	dCas9	dCas9+RecT		dCas9	dCas9+RecT
replicate1	0.433	0.778	0.3	4.3	0.727	0.772	10.8
replicate2	0.55	0.433	0.473	4.52	0.54	0.855	9.47
replicate3	0.484	0.384	0.505	4.38	0.766	0.832	9.12
ACTB		~200bp HA lengths			~600bp HA lengths
	no donor	non target	dCas9	dCas9+RecT	non target	dCas9	dCas9+RecT
replicate1	0.467	0.6	0.982	4.37	0.795	0.682	10.8
replicate2	0.734	0.539	0.934	4.05	0.651	0.405	9.66
replicate3	0.486	0.626	1.34	4.02	0.853	0.451	10.6
