# Supplementary material for: dCas9-based gene editing for cleavage-free genomic knock-in of long sequences
Source: Nat Cell Biol. 2022 Feb 10;24(2):268–78. doi: 10.1038/s41556-021-00836-1 (PMC8843813; doi:10.1038/s41556-021-00836-1)
Supplement: Source Data Extended Data Fig. 9 — Statistical source data. [file 41556_2021_836_MOESM18_ESM.xlsx]

## Sheet: ExtFig. 9e
Extended Fig 9e
	RNA-seq quantification
	TPM	HSP90AA1	ACTB
	Rep1	13325	2240.19
	Rep2	13555.5	1099.12
